# Supplementary material for: Field Evaluation of Rice Lines Derived from Suakoko 8 X Bao Thai for Iron Tolerance in the South Saharan African Farming System
Source: Plants (Basel). 2024 Jun 11;13(12):1610. doi: 10.3390/plants13121610 (PMC11207341; doi:10.3390/plants13121610)
Supplement: Supplementary file 1 [file plants-13-01610-s001.zip]

Archive with 1 entries (1 files):
- plants-2988716-supplementary.pdf
